# Supplementary material for: Comparative transcriptome analysis of heat-induced domesticated zebrafish during gonadal differentiation
Source: BMC Genom Data. 2022 May 31;23:39. doi: 10.1186/s12863-022-01058-6 (PMC9158171; doi:10.1186/s12863-022-01058-6)
Supplement: Supplementary file 1 — Additional file 1 Summary statistics of the transcriptome sequencing of D. rerio. [file 12863_2022_1058_MOESM1_ESM.xlsx]

## Sheet: Sheet1
Additional file 1. Summary statistics of the transcriptome sequencing of D. rerio.
Samples Name	Total Raw Reads（106）	Total Clean Reads（106）	Clean Reads Q30(%)	Clean Reads Ratio(%)	Total Mapping Genome Ratio(%)
C25D-1	50.83	45.2	90.1	88.92	77.41
C25D-2	50.83	45.62	90.61	89.74	75.83
C25D-3	50.83	46.13	89.92	90.74	80.74
C35D-1	50.83	45.9	90.44	90.3	88.08
C35D-2	49.08	44.73	90.1	91.14	85.96
C35D-3	50.83	45.83	90.11	90.16	87.67
C45D-1	50.83	46.18	90.34	90.86	83.36
C45D-2	49.08	44.95	89.99	91.58	78.74
C45D-3	49.08	44.96	90.15	91.6	80.98
C60D-1	49.08	44.96	90.31	91.62	87.74
C60D-2	50.83	46.14	90.07	90.76	88.42
C60D-3	49.08	44.88	89.41	91.45	87.56
T35D-1	50.83	45.95	89.47	90.4	86.3
T35D-2	50.83	45.67	90.72	89.85	79.69
T35D-3	50.83	45.91	89.99	90.31	87.68
T45D-1	49.08	44.57	86.93	90.82	76.77
T45D-2	50.83	45.78	89.89	90.06	79.34
T45D-3	49.08	44.52	89.69	90.7	89.05
T60D-1	50.83	45.84	90.57	90.17	86.63
T60D-2	50.83	45.27	89.69	89.06	88.23
T60D-3	49.08	44.46	90.36	90.58	88.39
