# Supplementary material for: Comparative transcriptome analysis of heat-induced domesticated zebrafish during gonadal differentiation
Source: BMC Genom Data. 2022 May 31;23:39. doi: 10.1186/s12863-022-01058-6 (PMC9158171; doi:10.1186/s12863-022-01058-6)
Supplement: Supplementary file 2 — Additional file 2. Type of heat effect on gene in juveniles at 35, 45 and 60 dpf. [file 12863_2022_1058_MOESM2_ESM.xlsx]

## Sheet: Sheet1
Additional file 2. Type of heat effect on gene in juveniles at 35, 45 and 60 dpf. Juvenile values are fold change of heat-treated group compared to normal group.
		T35D vs. C35D		T45D vs. C45D		T60D vs. C60D
Gene Symbol	Gene ID	log2（Fold change）	p value	log2（Fold change）	p value	log2（Fold change）	p value
dnmt1	30430	3.42925	0.0013618	4.17475	0.00210382	3.76905	0.000193825
dnmt3bb.2	30659	3.40894	0.000631252	3.64923	0.00458579	4.38237	8.57e-05
fancg	402936	3.11942	0.000351614	2.79176	0.0104771	1.37381	0.108138
fanci	324185	2.5959	0.00183967	2.05826	0.0331656	1.9182	0.0156461
fancf	692250	3.56608	0.000594284	4.052	0.00181036	3.85088	0.000690757
uhrf1	406350	1.60704	0.0099269	0.945795	0.220946	1.16964	0.0616
hsp70.1	100126123	2.78265	1.07e-05	3.6973	3.92e-06	3.21468	2.55e-10
hsp70.3	30671	1.51326	0.00720426	3.21644	0.00056992	2.57826	0.0116456
hspa4l	562019	1.27588	0.143936	-2.48319	0.000129101	1.79684	0.106181
hsp90aa1.2	565155	3.02896	3.37e-09	-0.622442	0.0702931	0.389825	0.673353
hsp70l	560210	1.74712	0.00848628	3.72214	8.47e-05	2.90587	0.00556533
rad51	406487	2.55712	0.00316778	1.71103	0.0856226	1.70726	0.0315173
rad54l	394119	2.39287	0.00157535	2.29361	0.0166644	2.07397	0.01831
mcm5	286747	2.4572	0.00460296	2.20881	0.0441577	2.62874	0.00104229
mcm7	192333	2.48716	0.00127776	2.12193	0.0198526	1.62896	0.0161926
mcm9	555610	3.21261	0.000679277	3.11355	0.00887638	2.08756	0.013025
mcm10	553396	3.45028	0.00121036	4.25317	0.00165297	3.96191	0.00018056
cdc6	402825	3.50031	0.00128906	4.18553	0.00179497	4.22492	1.87e-05
cdca8	492815	3.2559	0.000860872	3.42197	0.00317636	4.25396	9.76e-05
cdc20	406353	3.4227	0.000830183	3.65478	0.00431431	4.40287	0.000155035
dmrt1	402923	2.65972	0.0113873	0.37296	0.783538	-0.985017	0.448994
sox9b	60642	-1.13489	0.0923823	-0.62441	0.242172	-1.8981	0.0201077
foxl2a	692279	-0.36574	0.724389	0.459312	0.691215	4.72297	0.0347177
foxl2b	100149117	0.165587	0.910256	-0.292544	0.872735	4.39947	0.0538194
vtg1	559475	-0.207774	0.871336	-2.11804	0.155835	13.7095	5.57e-07
vtg5	64260	-1.26518	0.117446	-1.88649	0.0617279	13.0069	2.42e-05
cyp19a1a	30390	0.482013	0.762098	1.39996	0.535114	4.44312	0.0112555
cyp19a1b	60640	-0.378972	0.571054	-1.63522	0.0254298	2.94705	0.00874406
