# Supplementary material for: Comparative transcriptome analysis of heat-induced domesticated zebrafish during gonadal differentiation
Source: BMC Genom Data. 2022 May 31;23:39. doi: 10.1186/s12863-022-01058-6 (PMC9158171; doi:10.1186/s12863-022-01058-6)
Supplement: Supplementary file 3 — Additional file 3. RNA-Seq and qRT-PCR validation results. [file 12863_2022_1058_MOESM3_ESM.xlsx]

## Sheet: Sheet1
Additional file 3. RNA-Seq and qRT-PCR validation results.
Gene	T35D vs. C35D		T45D vs. C45D		T60D vs. C60D
symbol	qPCR RNA-seq		qPCR RNA-seq		qPCR RNA-seq
dnmt1	3.19	3.43	3.8	4.17	6.81	3.77
fancf	9.28	3.57	6.37	4.05	17.84	3.85
trdmt1	4.86	2.56	4.34	3.13	8.86	3.27
mad2l1	1.17	2.55	4.25	3.2	6.16	4.24
pou5f3	13.12	3.8	12.14	5.53	12.25	6.07
kif22	5.87	2.44	3.45	2.29	5.16	3.09
ncapd2	11.32	2.89	10.86	2.71	9.67	3.14
e2f5	8.36	3.45	4.21	2.68	17.38	1.93
mus81	8.14	2.67	3.97	2.84	12.46	2.88
rad51c	5.85	2.65	3.04	1.66	9.55	2.17
cdc6	7.44	3.5	6.69	4.19	8.36	4.22
cdca8	2.49	3.26	4.89	3.42	12.5	4.25
cdca9	12.78	4.27	11.96	6.91	13.51	7.04
cdc20	8.96	3.42	5.87	3.65	19.73	4.4
cdc45	9.11	3.44	8.25	3.33	12.43	3.69
ccnb2	9.35	4.04	7.62	6.4	8.84	6.62
hsp90a2	5.97	3.03	5.04	0.62	4.52	0.39
cyp51	7.37	1.11	-2.64	-1.34	-6.64	-3.15
hsd17b7	-0.38	-0.97	-3.84	-1.17	-5.64	-3.33
wnt5a	0.26	0.04	1.18	1.59	-5.64	-3.21
