# Supplementary material for: Comparative transcriptome analysis of heat-induced domesticated zebrafish during gonadal differentiation
Source: BMC Genom Data. 2022 May 31;23:39. doi: 10.1186/s12863-022-01058-6 (PMC9158171; doi:10.1186/s12863-022-01058-6)
Supplement: Supplementary file 4 — Additional file 4. Gene symbols, Refseq IDs and primer sequences for all genes used in qPCR. [file 12863_2022_1058_MOESM4_ESM.xlsx]

## Sheet: Sheet1
Additional file 4. Gene symbols, Refseq IDs and primer sequences for all genes used in qPCR .
Gene symbol	Refseq ID	Forward primer(5’-3’)	Reverse primer(5’-3’)
dnmt1	NM_131189	CCAGTTCCAGGGTTACACGC	TGCAGTCAGGACATTTCGGC
uhrf1	NM_213077	ATGTGGATTCAGGTGCGCACTATG	GACCATCCTCCATCTGTTTGCC
amh	NM_001007779	ACAACCCGAAGGTCAACCCGC	GTGGCATGTTGGTCAGTTGGCTG
dmrt1	NM_205628	TGCCCAGGTGGCGTTACGG	CGGGTGATGGCGGTCCTGAG
foxl2a	NM_001045252	AAACACTGGGAAGGTTTGCGTGC	TTTGTCCGGCCCCTTCTCTGG
cyp19a1a	NM_131154	GATGTTTGCTCAGAGCCATGGA	GCTCTGGCCAGCTAAAACACT
cyp19a1b	NM_131642	AAAGAGTTACTAATAAAGATCCACCGGTAT	TCCACAAGCTTTCCCATTTCA
hsp90aa1.1	NM_131328	AGCCAGACTTCGGTGAATCAA	TTCTCTCTGTTTCTCAATGTAAA
hsp90aa1.2	NM_001045073	AAAGTGGATAACTCTGAGCCA	CCTTCTCCACAAAGAGTGTGA
hsp70l	NM_001113589	CCATCCTGACCATTGAAGACGG	GGCCCTCTTGTTCTGACTGATG
hsp4l	XM_685413	ACCGTTTGACCTGGAAGCATTT	GGACACACTGAAAATGCCATGC
hspbp1	NM_200075	ATCGCTGACCATCTGATTGCTG	ACATGCACACACACACAGCTAA
trdmt1	NM_001018143	GCGGAAGTTGTAGCTGCTGT	GTTGACACGGTGGGCTCATC
mad2l1	NM_001017739	CCAAATCCTGCCATCCCGTC	ATCAGAAGGTCGAGGGCACA
pou5f3	NM_131112	GGAAGGCACAGTCCGTTCTGC	CGCACTACATCTCTCTCCAGGCC
kif22	NM_001113591	CGCCGCAAAGTCTAAGCAGA	TAAGGGCGGTGATGGGGAAT
ncapd2	NM_001162502	ATGCTCCTCCCACACCACAG	ACCAGACCAGAGGCAGCATC
fancf	NM_001038699	GAGCCGGAAGTAAGAGGCAAAC	ACAACGAACCGAATCCAGCAA
e2f5	NM_001197300	GAAATGAGGGATGAGAGAGAAGG	CTGTAGTCCACACCAGGGTTGG
mus81	NM_213518	TCGTGCCCCAATCCTCTGT	TCTTCGCCTCCTTCCCGTT
rad51c	NM_001006101	CTAGATGATGCTATTGGCGG	CCACATTAAGTTCCTCCAGA
ccnh	NM_001013453	CGGGACAGGAGAGAGCTGTA	TGGAGAGAAGAGCAGTCCGG
cdca8	NM_001007456	TGTCCATCAGCAAACAGGGC	ACCGGCAGACAGAGGAGATC
cdca9	NM_001202426	GCATGGCTCCACGAAGAACT	CAGCGTGGTGTGAAGTGACA
ccnb2	NM_199430	CGACTGTGTGCTGCCTTGTA	GCTCAACCCATGGCAGTGAA
cdc6	NM_001127333	GTGTTCCTCAAGTGGCTCGG	CTTCACACAGCTTGCCCAACT
cdc20	NM_213080	GCCCTCTACTGCGCCAAATC	ATAACCCTCTGGTGCGTAAAGC
cdc45	NM_213386	GTGGCTCTGCTGGTGTCTTC	CCAAATCCTGCCATCCCGTC
cyp51	NM_001001730	CCCAGCTTCAGACGGAGAGA	GTGCTGACCCGCTAACAACA
hsd17b7	NM_001077328	CTTTGCCCTACAGCTCGTCG	AGCCAATACAAAGCCTCCGC
wnt5a	NM_001079834	TCCACACACACTGCTCTCCA	AGCTTCTTCTGGCCCTTGGA
eef1a1l1	NM_131263	GGAGGCTGCCAACTTCAACGC	GGCGATGTGAGCAGTGTGGC
β2m	NM_001159768	GCCTTCACCCCAGAGAAAGG	TGCCCGGTTTGGATTTACATGTTG
